# Supplementary material for: Chimeric lipoproteins for leptospirosis vaccine: immunogenicity and protective potential
Source: Appl Microbiol Biotechnol. 2024 Jul 22;108(1):424. doi: 10.1007/s00253-024-13196-1 (PMC11263434; doi:10.1007/s00253-024-13196-1)
Supplement: Supplementary file 1 — Supplementary file1 (XLSX 60 KB) [file 253_2024_13196_MOESM1_ESM.xlsx]

## Sheet: Cover
	Applied Microbiology and Biotechnology
	Chimeric Lipoproteins for Leptospirosis Vaccine: Immunogenicity and Protective Potential
	Affiliations
	Rafael Carracena de Souza Tapajóz1*; Francisco Denis Souza Santos1*; Natasha Rodrigues de Oliveira1; Mara Andrade Colares Maia1; Amilton Clair Pinto Seixas Neto2; Laura de Vargas Maiocchi1; Pedro Henrique Filgueiras Coelho Souza1; Thaís Larré Oliveira1; Odir Antônio Dellagostin1#.
	1 Federal University of Pelotas (Biotechnology Center, Technological Development Center), Pelotas (RS), Brazil.
	2 Federal University of Pelotas (Department of Microbiology and Parasitology, Institute of Biology), Pelotas (RS), Brazil.
	* These authors contributed equally.
	# Corresponding author: Odir Antônio Dellagostin – odirad@gmail.com

## Sheet: BLAST - LIC12287
	Online Resource 1 Conservation of the OMP LIC12287 from L. interrogans in other pathogenic, intermediates and saprophytes Leptospira spp.
	The sequences were compared using the reciprocal best hit (RBH) method based on protein BLAST (BLASTp) searches.
	Protein sequences with >70% of similarity and >40% coverage that were also the best reciprocal hit were considered conserved.
		PATHOGENIC
		SPECIES	ID	COVER
	1	Leptospira kirschneri serovar Valbuzzi str. 200702274 (taxid:1049968)	90.24%	0.83
	2	Leptospira noguchii serovar Panama str. CZ214 (taxid:1001595)	91.87%	0.83
	3	Leptospira santarosai (taxid:28183)	76.87%	1
	4	Leptospira mayottensis (taxid:1137606)	86.39%	1
	5	Leptospira borgpetersenii serovar Hardjo-bovis str. L550 (taxid:355276)	71.43%	1
	6	Leptospira alexanderi serovar Manhao 3 str. L 60 (taxid:1049759)	89.36%	0.63
	7	Leptospira weilii serovar Topaz str. LT2116 (taxid:1088540)	74.51%	0.69
	8	Leptospira alstonii serovar Sichuan str. 79601 (taxid:1218565)	78.38%	1
	9	Leptospira yazudae*	63.43%	0.89
	10	Leptospira barantonii (taxid:2023184)	40.71%	0.91
	11	Leptospira kmetyi serovar Malaysia str. Bejo-Iso9 (taxid:1049970)	38.73%	0.93
	12	Leptospira tipperaryensis (taxid:2564040)	40.71%	0.9
	13	Leptospira putramalaysiae (taxid:2202203)	56.58%	1
	14	Leptospira adleri (taxid:2023186)	59.73%	1
	15	Leptospira elllisii (taxid:2023197)	68.24%	1
	16	Leptospira gomenensis (taxid:2484974)	46.94%	0.98
		Cut-off	>70%	>40%
	* L. dzianensis.
		INTERMEDIATES
		SPECIES	ID	COVER
	1	Leptospira licerasiae (taxid:447106)	54.11%	0.99
	2	Leptospira hartskeerlii (taxid:2023177)	NSSF
	3	Leptospira dzoumogneensis (taxid:2484904)	NSSF
	4	Leptospira venezuelensis (taxid:1958811)	NSSF
	5	Leptospira selangorensis (taxid:2484982)	NSSF
	6	Leptospira haakeii (taxid:2023198)	NSSF
	7	Leptospira andrefontaineae (taxid:2484976)	NSSF
	8	Leptospira saintgironsiae (taxid:2023183)	NSSF
	9	Leptospira koniamboensis (taxid:2484950)	50.76%	0.87
	10	Leptospira neocaledonica (taxid:2023192)	NSSF
	11	Leptospira johnsonii (taxid:1917820)	NSSF
	12	Leptospira sarikeiensis (taxid:2484943)	NSSF
	13	Leptospira langatensis (taxid:2484983)	52.27%	0.87
	14	Leptospira semungkisensis (taxid:2484985)	51.08%	0.92
	15	Leptospira wolffii serovar Khorat str. Khorat-H2 (taxid:1193069)	NSSF
	16	Leptospira fletcheri (taxid:2484981)	50.33%	1
	17	Leptospira fluminis (taxid:2484979)	53.95%	1
	18	Leptospira broomii serovar Hurstbridge str. 5399 (taxid:1049789)	33.08%	0.87
	19	Leptospira inadai serovar Lyme str. 10 (taxid:1049790)	32.88%	0.98
	20	Leptospira fainei serovar Hurstbridge str. BUT 6 (taxid:1193011)	33.65%	0.69
	21	Leptospira perolatii (taxid:2023191)	32.37%	0.92
		Cut-off	>70%	>40%
	NSSF	No significant similarity found.
		SAPROPHYTES
		SPECIES	ID	COVER
	1	Leptospira biflexa serovar Patoc strain Patoc 1 (taxid:456481)	50.44%	0.76
	2	Leptospira bouyouniensis 201601297 (taxid:2484911)	50.44%	0.76
	3	Leptospira jelokensis (taxid:2484931)	56.14%	0.76
	4	Leptospira yanagawae serovar Saopaulo str. Sao Paulo = ATCC 700523 (taxid:1249483)	0.5	0.85
	5	Leptospira kemamanensis (taxid:2484942)	54.62%	0.85
	6	Leptospira levettii (taxid:2023178)	44.62%	0.88
	7	Leptospira ellinghausenii E18 (taxid:1917822)	51.02%	0.66
	8	Leptospira brenneri (taxid:2023182)	46.09%	0.85
	9	Leptospira perdikensis (taxid:2484948)	0.5	0.85
	10	Leptospira terpstrae serovar Hualin str. LT 11-33 = ATCC 700639 (taxid:1257025)	44.53%	0.85
	11	Leptospira vanthielii serovar Holland str. Waz Holland = ATCC 700522	42.11%	0.38
	12	Leptospira wolbachii serovar Codice str. CDC (taxid:1218599)	46.09%	0.85
	13	Leptospira congkakensis (taxid:2484932)	47.66%	0.85
	14	Leptospira noumeaensis (taxid:2484964)	52.58%	0.65
	15	Leptospira kanakyensis (taxid:2484968)	53.61%	0.65
	16	Leptospira mtsangambouensis (taxid:2484912)	50.78%	0.85
	17	Leptospira bourretii (taxid:2484962)	48.46%	0.87
	18	Leptospira meyeri serovar Hardjo str. Went 5 (taxid:1193051)	NSSF
	19	Leptospira harrisiae (taxid:2023189)	50.78%	0.85
	20	Leptospira bandrabouensis (taxid:2484903)	49.22%	0.85
	21	Leptospira montravelensis (taxid:2484961)	51.3%	0.78
	22	Leptospira idonii (taxid:1193500)	41.38%	0.92
	23	Leptospira ilyithenensis (taxid:2484901)	38.46%	0.76
	24	Leptospira kobayashii E30 (taxid:1917830)	40.52%	0.76
	25	Leptospira ognonensis (taxid:2484945)	44.96%	0.87
	26	Leptospira ryugenii YH101 (taxid:1917863)	50.37%	0.91
		Cut-off	>70%	>40%
	NSSF	No significant similarity found.

## Sheet: BLAST - LIC11711
	Online Resource 1 Conservation of the OMP LIC11711 from L. interrogans in other pathogenic, intermediates and saprophytes Leptospira spp.
	The sequences were compared using the reciprocal best hit (RBH) method based on protein BLAST (BLASTp) searches.
	Protein sequences with >70% of similarity and >40% coverage that were also the best reciprocal hit were considered conserved.
		PATHOGENIC
		SPECIES	ID	COVER
	1	Leptospira kirschneri serovar Valbuzzi str. 200702274 (taxid:1049968)	93.52%	1
	2	Leptospira noguchii serovar Panama str. CZ214 (taxid:1001595)	94.44%	1
	3	Leptospira santarosai serovar Shermani str. LT821 (taxid:758847)	84.57%	0.87
	4	Leptospira mayottensis 200901116 (taxid:1192864)	86.7%	0.87
	5	Leptospira borgpetersenii serovar Hardjo-bovis str. L550 (taxid:355276)	85.64%	0.87
	6	Leptospira alexanderi serovar Manhao 3 str. L 60 (taxid:1049759)	86.7%	0.87
	7	Leptospira weilii serovar Topaz str. LT2116 (taxid:1088540)	83.02%	0.98
	8	Leptospira alstonii serovar Sichuan str. 79601 (taxid:1218565)	82.87%	1
	9	Leptospira yazudae*	83.94%	1
	10	Leptospira barantonii (taxid:2023184)	82.87%	1
	11	Leptospira kmetyi serovar Malaysia str. Bejo-Iso9 (taxid:1049970)	83.33%	1
	12	Leptospira tipperaryensis (taxid:2564040)	79.36%	1
	13	Leptospira putramalaysiae (taxid:2202203)	82.11%	1
	14	Leptospira adleri (taxid:2023186)	81.11%	1
	15	Leptospira elllisii (taxid:2023197)	86.19%	1
	16	Leptospira gomenensis (taxid:2484974)	84.21%	0.87
		Cut-off	>70%	>40%
	* L. dzianensis.
		INTERMEDIATES
		SPECIES	ID	COVER
	1	Leptospira licerasiae (taxid:447106)	68.42%	0.86
	2	Leptospira hartskeerlii (taxid:2023177)	67.37%	0.86
	3	Leptospira dzoumogneensis (taxid:2484904)	71.35%	0.82
	4	Leptospira venezuelensis (taxid:1958811)	71.35%	0.82
	5	Leptospira selangorensis (taxid:2484982)	70.79%	0.82
	6	Leptospira haakeii (taxid:2023198)	71.35%	0.82
	7	Leptospira andrefontaineae (taxid:2484976)	71.35%	0.82
	8	Leptospira saintgironsiae (taxid:2023183)	70.79%	0.82
	9	Leptospira koniamboensis (taxid:2484950)	71.91%	0.82
	10	Leptospira neocaledonica (taxid:2023192)	69.31%	0.86
	11	Leptospira johnsonii (taxid:1917820)	70.79%	0.82
	12	Leptospira sarikeiensis (taxid:2484943)	68.98%	0.85
	13	Leptospira langatensis (taxid:2484983)	77.14%	0.81
	14	Leptospira semungkisensis (taxid:2484985)	70.74%	0.87
	15	Leptospira wolffii serovar Khorat str. Khorat-H2 (taxid:1193069)	70.37%	0.87
	16	Leptospira fletcheri (taxid:2484981)	69.57%	0.85
	17	Leptospira fluminis (taxid:2484979)	69.57%	0.85
	18	Leptospira broomii serovar Hurstbridge str. 5399 (taxid:1049789)	72.09%	0.79
	19	Leptospira inadai serovar Lyme str. 10 (taxid:1049790)	73.26%	0.79
	20	Leptospira fainei serovar Hurstbridge str. BUT 6 (taxid:1193011)	68.48%	0.85
	21	Leptospira perolatii (taxid:2023191)	76.19%	0.77
		Cut-off	>70%	>40%
		SAPROPHYTES
		SPECIES	ID	COVER
	1	Leptospira biflexa serovar Patoc strain Patoc 1 (taxid:456481)	44.33%	0.84
	2	Leptospira bouyouniensis 201601297 (taxid:2484911)	47.93%	0.77
	3	Leptospira jelokensis (taxid:2484931)	46.93%	0.81
	4	Leptospira yanagawae serovar Saopaulo str. Sao Paulo = ATCC 700523 (taxid:1249483)	46.15%	0.77
	5	Leptospira kemamanensis (taxid:2484942)	47.22%	0.81
	6	Leptospira levettii (taxid:2023178)	48.57%	0.8
	7	Leptospira ellinghausenii E18 (taxid:1917822)	47.95%	0.78
	8	Leptospira brenneri (taxid:2023182)	47.34%	0.77
	9	Leptospira perdikensis (taxid:2484948)	45.83%	0.84
	10	Leptospira terpstrae serovar Hualin str. LT 11-33 = ATCC 700639 (taxid:1257025)	48.52%	0.77
	11	Leptospira vanthielii serovar Holland str. Waz Holland = ATCC 700522	46.75%	0.77
	12	Leptospira wolbachii serovar Codice str. CDC (taxid:1218599)	48.52%	0.77
	13	Leptospira congkakensis (taxid:2484932)	46.75%	0.77
	14	Leptospira noumeaensis (taxid:2484964)	44.33%	0.84
	15	Leptospira kanakyensis (taxid:2484968)	47.37%	0.78
	16	Leptospira mtsangambouensis (taxid:2484912)	46.15%	0.77
	17	Leptospira bourretii (taxid:2484962)	47.34%	0.77
	18	Leptospira meyeri serovar Hardjo str. Went 5 (taxid:1193051)	46.15%	0.77
	19	Leptospira harrisiae (taxid:2023189)	46.75%	0.77
	20	Leptospira bandrabouensis (taxid:2484903)	47.34%	0.77
	21	Leptospira montravelensis (taxid:2484961)	46.15%	0.77
	22	Leptospira idonii (taxid:1193500)	48.3%	0.8
	23	Leptospira ilyithenensis (taxid:2484901)	44.5%	0.84
	24	Leptospira kobayashii E30 (taxid:1917830)	46.75%	0.77
	25	Leptospira ognonensis (taxid:2484945)	45.79%	0.84
	26	Leptospira ryugenii YH101 (taxid:1917863)	45.11%	0.83
		Cut-off	>70%	>40%

## Sheet: BLAST - LIC13259
	Online Resource 1 Conservation of the OMP LIC13259 from L. interrogans in other pathogenic, intermediates and saprophytes Leptospira spp.
	The sequences were compared using the reciprocal best hit (RBH) method based on protein BLAST (BLASTp) searches.
	Protein sequences with >70% of similarity and >40% coverage that were also the best reciprocal hit were considered conserved.
		PATHOGENIC
		SPECIES	ID	COVER
	1	Leptospira kirschneri serovar Valbuzzi str. 200702274 (taxid:1049968)	90.24%	1
	2	Leptospira noguchii serovar Panama str. CZ214 (taxid:1001595)	94.07%	0.71
	3	Leptospira santarosai serovar Shermani str. LT821 (taxid:758847)	78.26%	0.84
	4	Leptospira mayottensis 200901116 (taxid:1192864)	79.71%	0.84
	5	Leptospira borgpetersenii serovar Hardjo-bovis str. L550 (taxid:355276)	78.83%	0.83
	6	Leptospira alexanderi serovar Manhao 3 str. L 60 (taxid:1049759)	80.43%	0.84
	7	Leptospira weilii serovar Topaz str. LT2116 (taxid:1088540)	79.56%	0.83
	8	Leptospira alstonii serovar Sichuan str. 79601 (taxid:1218565)	80.43%	0.84
	9	Leptospira yazudae*	78.83%	0.83
	10	Leptospira barantonii (taxid:2023184)	74.68%	0.93
	11	Leptospira kmetyi serovar Malaysia str. Bejo-Iso9 (taxid:1049970)	81.02%	0.83
	12	Leptospira tipperaryensis (taxid:2564040)	72.26%	0.83
	13	Leptospira putramalaysiae (taxid:2202203)	72.26%	0.83
	14	Leptospira adleri (taxid:2023186)	73.72%	0.83
	15	Leptospira elllisii (taxid:2023197)	71.53%	0.83
	16	Leptospira gomenensis (taxid:2484974)	70.07%	0.83
		Cut-off	>70%	>40%
	* L. dzianensis.
		INTERMEDIATES
		SPECIES	ID	COVER
	1	Leptospira licerasiae (taxid:447106)	48.18%	0.83
	2	Leptospira hartskeerlii (taxid:2023177)	46.64%	0.83
	3	Leptospira dzoumogneensis (taxid:2484904)	48.91%	0.83
	4	Leptospira venezuelensis (taxid:1958811)	48.18%	0.83
	5	Leptospira selangorensis (taxid:2484982)	49.64%	0.83
	6	Leptospira haakeii (taxid:2023198)	48.91%	0.83
	7	Leptospira andrefontaineae (taxid:2484976)	49.64%	0.83
	8	Leptospira saintgironsiae (taxid:2023183)	47.45%	0.83
	9	Leptospira koniamboensis (taxid:2484950)	48.18%	0.83
	10	Leptospira neocaledonica (taxid:2023192)	48.18%	0.83
	11	Leptospira johnsonii (taxid:1917820)	47.45%	0.83
	12	Leptospira sarikeiensis (taxid:2484943)	45.38%	0.79
	13	Leptospira langatensis (taxid:2484983)	44.53%	0.83
	14	Leptospira semungkisensis (taxid:2484985)	45.59%	0.82
	15	Leptospira wolffii serovar Khorat str. Khorat-H2 (taxid:1193069)	48.53%	0.82
	16	Leptospira fletcheri (taxid:2484981)	47.69%	0.79
	17	Leptospira fluminis (taxid:2484979)	47.69%	0.79
	18	Leptospira broomii serovar Hurstbridge str. 5399 (taxid:1049789)	49.26%	0.82
	19	Leptospira inadai serovar Lyme str. 10 (taxid:1049790)	49.23%	0.79
	20	Leptospira fainei serovar Hurstbridge str. BUT 6 (taxid:1193011)	49.26%	0.82
	21	Leptospira perolatii (taxid:2023191)	41.54%	0.79
		Cut-off	>70%	>40%
		SAPROPHYTES
		SPECIES	ID	COVER
	1	Leptospira biflexa serovar Patoc strain Patoc 1 (taxid:456481)	31.65%	0.84
	2	Leptospira bouyouniensis 201601297 (taxid:2484911)	31.65%	0.84
	3	Leptospira jelokensis (taxid:2484931)	32.37%	0.84
	4	Leptospira yanagawae serovar Saopaulo str. Sao Paulo = ATCC 700523 (taxid:1249483)	33.81%	0.84
	5	Leptospira kemamanensis (taxid:2484942)	34.53%	0.84
	6	Leptospira levettii (taxid:2023178)	32.37%	0.84
	7	Leptospira ellinghausenii E18 (taxid:1917822)	32.54%	0.71
	8	Leptospira brenneri (taxid:2023182)	30.71%	0.84
	9	Leptospira perdikensis (taxid:2484948)	30.71%	0.84
	10	Leptospira terpstrae serovar Hualin str. LT 11-33 = ATCC 700639 (taxid:1257025)	31.43%	0.84
	11	Leptospira vanthielii serovar Holland str. Waz Holland = ATCC 700522	40.24%	0.5
	12	Leptospira wolbachii serovar Codice str. CDC (taxid:1218599)	30.71%	0.84
	13	Leptospira congkakensis (taxid:2484932)	43.75%	0.39
	14	Leptospira noumeaensis (taxid:2484964)	30.71%	0.84
	15	Leptospira kanakyensis (taxid:2484968)	33.57%	0.84
	16	Leptospira mtsangambouensis (taxid:2484912)	38.2%	0.54
	17	Leptospira bourretii (taxid:2484962)	63.89%	0.21
	18	Leptospira meyeri serovar Hardjo str. Went 5 (taxid:1193051)	34.19%	0.66
	19	Leptospira harrisiae (taxid:2023189)	40.24%	0.5
	20	Leptospira bandrabouensis (taxid:2484903)	0.3	0.84
	21	Leptospira montravelensis (taxid:2484961)	0.3	0.84
	22	Leptospira idonii (taxid:1193500)	34.75%	0.84
	23	Leptospira ilyithenensis (taxid:2484901)	41.79%	0.4
	24	Leptospira kobayashii E30 (taxid:1917830)	43.28%	0.4
	25	Leptospira ognonensis (taxid:2484945)	26.76%	0.84
	26	Leptospira ryugenii YH101 (taxid:1917863)	38.1%	0.75
		Cut-off	>70%	>40%

## Sheet: BepiPred - LIC12287
	Online Resource 1 Epitope prediction for the selected leptospiral OMPs using BepiPred 2.0 and NetMHCII 2.3 servers - BepiPred results for LIC12287.
		Start	End	Peptide	Length
	1	5	24	GLRPNTNPTKDYGFMYPIIS	20
	2	37	47	GPLGDNAENTS	11
	3	75	87	KITKVASIEYEQL	13
	4	108	120	AVETKTDAKSATG	13

## Sheet: BepiPred - LIC11711
	Online Resource 1 Epitope prediction for the selected leptospiral OMPs using BepiPred 2.0 and NetMHCII 2.3 servers - BepiPred results for LIC11711.
		Start	End	Peptide	Length
	1	5	53	KSTDNESIKYESVPNPAGENEVVLNEEGQETTLNTGDPASFLKPSKDPL	49
	2	64	101	GYQLRQLRGSKFIKRKVDKGGDVLISEELARYNKINFI	38
	3	114	131	TGAFETIRFNTRVPRIND	18
	4	134	152	KIVQNDVTRWSMEHSEEKP	19
	5	165	175	LKNKTGSTRDA	11
	6	181	184	KKEV	4

## Sheet: BepiPred - LIC13259
	Online Resource 1 Epitope prediction for the selected leptospiral OMPs using BepiPred 2.0 and NetMHCII 2.3 servers - BepiPred results for LIC13259.
		Start	End	Peptide	Length
	1	5	14	NPAVTEQEKD	10
	2	31	59	MKEEEKIPDTNQLIAHVVELVSLNGGLKS	29
	3	65	81	QNSLKDKETQDVEKFFQ	17
	4	95	99	KLAGG	5
	5	113	134	KTWVSQGTKIRNPYAPEMRDCG	22

## Sheet: NetMHCII - LIC12287
	Online Resource 1 Epitope prediction (raw data) for the selected leptospiral OMPs using BepiPred 2.0 and NetMHCII 2.3 servers
	- NetMHCII results for LIC12287
	Allele	Pos	Peptide	Core	Of 1-log50	k (aff)	Affinity(nM)	%Rank	Relia	Identity	Bind level
	DRB1_0401	1	IYHKFCTVVTGSNAA	FCTVVTGSN	4	0.6669	36.8	1.40	0.73	AAS70858.1	SB
	DRB1_0401	2	YHKFCTVVTGSNAAV	FCTVVTGSN	3	0.6661	37.1	1.40	0.71	AAS70858.1	SB
	DRB1_0401	3	HKFCTVVTGSNAAVE	FCTVVTGSN	2	0.6455	46.3	1.90	0.69	AAS70858.1	SB
	DRB1_0402	1	NILWLVSFGDSSIEA	LVSFGDSSI	4	0.4804	276.4	0.30	0.46	AAS70858.1	SB
	DRB1_0402	2	KNILWLVSFGDSSIE	LVSFGDSSI	5	0.4747	294.1	0.40	0.44	AAS70858.1	SB
	DRB1_0402	3	ILWLVSFGDSSIEAA	LVSFGDSSI	3	0.4611	340.6	0.60	0.47	AAS70858.1	SB
	DRB1_0402	4	SKNILWLVSFGDSSI	LVSFGDSSI	6	0.4522	375.0	0.80	0.38	AAS70858.1	SB
	DRB1_0402	5	LWLVSFGDSSIEAAK	LVSFGDSSI	2	0.4392	431.8	1.30	0.49	AAS70858.1	SB
	DRB1_0403	1	HKFCTVVTGSNAAVE	FCTVVTGSN	2	0.4227	515.9	0.60	0.47	AAS70858.1	SB
	DRB1_0403	2	FCTVVTGSNAAVETK	FCTVVTGSN	0	0.4213	524.1	0.60	0.44	AAS70858.1	SB
	DRB1_0403	3	KFCTVVTGSNAAVET	FCTVVTGSN	1	0.4201	530.8	0.70	0.45	AAS70858.1	SB
	DRB1_0403	4	CTVVTGSNAAVETKT	XCTVVTGSN	-1	0.4177	544.6	0.70	0.42	AAS70858.1	SB
	DRB1_0403	5	YHKFCTVVTGSNAAV	FCTVVTGSN	3	0.4138	568.1	0.90	0.50	AAS70858.1	SB
	DRB1_0701	1	NTSIGKACSKNILWL	IGKACSKNI	3	0.7942	9.3	0.80	0.86	AAS70858.1	SB
	DRB1_0701	2	TSIGKACSKNILWLV	IGKACSKNI	2	0.7937	9.3	0.90	0.82	AAS70858.1	SB
	DRB1_0701	3	ENTSIGKACSKNILW	IGKACSKNI	4	0.7791	10.9	1.10	0.87	AAS70858.1	SB
	DRB1_0701	4	AENTSIGKACSKNIL	IGKACSKNI	5	0.7766	11.2	1.20	0.92	AAS70858.1	SB
	DRB1_0701	5	SIGKACSKNILWLVS	IGKACSKNI	1	0.7730	11.7	1.20	0.81	AAS70858.1	SB
	DRB1_0701	6	NAENTSIGKACSKNI	IGKACSKNI	6	0.7488	15.1	1.80	0.93	AAS70858.1	SB
	DRB1_1201	1	AKADGKITKVASIEY	ITKVASIEY	6	0.6621	38.7	0.80	0.77	AAS70858.1	SB
	DRB1_1201	2	KADGKITKVASIEYE	ITKVASIEY	5	0.6549	41.8	0.90	0.79	AAS70858.1	SB
	DRB1_1201	3	DGKITKVASIEYEQL	ITKVASIEY	3	0.6548	41.9	0.90	0.72	AAS70858.1	SB
	DRB1_1201	4	ADGKITKVASIEYEQ	ITKVASIEY	4	0.6487	44.7	1.00	0.79	AAS70858.1	SB
	DRB1_1201	5	GKITKVASIEYEQLG	ITKVASIEY	2	0.6448	46.7	1.10	0.70	AAS70858.1	SB
	DRB1_1201	6	YEQLGVLYGAIYHKF	LGVLYGAIY	3	0.6406	48.9	1.20	0.57	AAS70858.1	SB
	DRB1_1201	7	EQLGVLYGAIYHKFC	LGVLYGAIY	2	0.6270	56.6	1.50	0.56	AAS70858.1	SB
	DRB1_1201	8	SIEYEQLGVLYGAIY	LGVLYGAIY	6	0.6193	61.5	1.70	0.70	AAS70858.1	SB
	DRB1_1201	9	KITKVASIEYEQLGV	ITKVASIEY	1	0.6115	66.9	1.90	0.56	AAS70858.1	SB
	DRB3_0202	1	YIYGLRPNTNPTKDY	LRPNTNPTK	4	0.8326	6.1	0.40	0.90	AAS70858.1	SB
	DRB3_0202	2	IYGLRPNTNPTKDYG	LRPNTNPTK	3	0.8284	6.4	0.40	0.93	AAS70858.1	SB
	DRB3_0202	3	MYIYGLRPNTNPTKD	LRPNTNPTK	5	0.8184	7.1	0.50	0.89	AAS70858.1	SB
	DRB3_0202	4	YGLRPNTNPTKDYGF	LRPNTNPTK	2	0.7901	9.7	0.70	0.81	AAS70858.1	SB

## Sheet: NetMHCII - LIC11711
	Online Resource 1 Epitope prediction (raw data) for the selected leptospiral OMPs using BepiPred 2.0 and NetMHCII 2.3 servers
	- NetMHCII results for LIC11711.
	Allele	Pos	Peptide	Core	Of 1-log50	k (aff)	Affinity(nM)	%Rank	Relia	Identity	Bind level
	DRB1_0301	1	RVHISSDGYQLRQLR	ISSDGYQLR	3	0.6881	29.2	1.20	0.89	AAS70300.1	SB
	DRB1_0301	2	FRVHISSDGYQLRQL	ISSDGYQLR	4	0.6694	35.8	1.50	0.89	AAS70300.1	SB
	DRB1_0301	3	VHISSDGYQLRQLRG	ISSDGYQLR	2	0.6498	44.2	1.90	0.89	AAS70300.1	SB
	DRB1_0403	1	GIIIVVLNGNTGAFE	IIVVLNGNT	2	0.4411	423.1	0.17	0.36	AAS70300.1	SB
	DRB1_0403	2	DGIIIVVLNGNTGAF	IIVVLNGNT	3	0.4382	436.5	0.20	0.35	AAS70300.1	SB
	DRB1_0403	3	IIIVVLNGNTGAFET	IIVVLNGNT	1	0.4312	470.9	0.40	0.31	AAS70300.1	SB
	DRB1_0403	4	IIVVLNGNTGAFETI	IIVVLNGNT	0	0.4162	553.5	0.80	0.34	AAS70300.1	SB
	DRB1_0403	5	DDGIIIVVLNGNTGA	IIIVVLNGN	3	0.4139	567.7	0.90	0.29	AAS70300.1	SB
	DRB1_0404	1	GIIIVVLNGNTGAFE	IIVVLNGNT	2	0.7428	16.2	0.50	0.48	AAS70300.1	SB
	DRB1_0404	2	DGIIIVVLNGNTGAF	IIVVLNGNT	3	0.7290	18.8	0.60	0.50	AAS70300.1	SB
	DRB1_0404	3	IIIVVLNGNTGAFET	IIVVLNGNT	1	0.7273	19.1	0.70	0.50	AAS70300.1	SB
	DRB1_0404	4	DDGIIIVVLNGNTGA	IIVVLNGNT	4	0.6939	27.4	1.30	0.50	AAS70300.1	SB
	DRB1_0404	5	DPLEYFRVHISSDGY	PLEYFRVHI	1	0.6802	31.8	1.70	0.44	AAS70300.1	SB
	DRB1_0701	1	KPVVTKFQIHYSLEL	FQIHYSLEL	6	0.7925	9.4	0.90	0.92	AAS70300.1	SB
	DRB1_0701	2	VVTKFQIHYSLELKN	FQIHYSLEL	4	0.7836	10.4	1.00	0.87	AAS70300.1	SB
	DRB1_0701	3	PVVTKFQIHYSLELK	FQIHYSLEL	5	0.7819	10.6	1.10	0.93	AAS70300.1	SB
	DRB1_0701	4	VTKFQIHYSLELKNK	FQIHYSLEL	3	0.7746	11.5	1.20	0.87	AAS70300.1	SB
	DRB1_0701	5	TKFQIHYSLELKNKT	FQIHYSLEL	2	0.7678	12.3	1.30	0.87	AAS70300.1	SB
	DRB1_0701	6	KFQIHYSLELKNKTG	FQIHYSLEL	1	0.7452	15.7	1.90	0.88	AAS70300.1	SB
	DRB1_0801	1	FETIRFNTRVPRIND	IRFNTRVPR	3	0.6746	33.8	0.80	0.23	AAS70300.1	SB
	DRB1_0801	2	AFETIRFNTRVPRIN	IRFNTRVPR	4	0.6593	39.9	1.20	0.23	AAS70300.1	SB
	DRB1_0801	3	ETIRFNTRVPRINDL	IRFNTRVPR	2	0.6580	40.4	1.20	0.30	AAS70300.1	SB
	DRB1_0801	4	TIRFNTRVPRINDLA	IRFNTRVPR	1	0.6518	43.2	1.40	0.29	AAS70300.1	SB
	DRB1_0801	5	LRGSKFIKRKVDKGG	FIKRKVDKG	5	0.6349	52.0	1.90	0.30	AAS70300.1	SB
	DRB1_0801	6	IRFNTRVPRINDLAK	FNTRVPRIN	2	0.6343	52.3	1.90	0.36	AAS70300.1	SB
	DRB1_1001	1	PLEYFRVHISSDGYQ	LEYFRVHIS	1	0.7664	12.5	1.40	0.41	AAS70300.1	SB
	DRB1_1001	2	DPLEYFRVHISSDGY	LEYFRVHIS	2	0.7604	13.4	1.60	0.44	AAS70300.1	SB
	DRB1_1001	3	KDPLEYFRVHISSDG	LEYFRVHIS	3	0.7502	14.9	1.90	0.51	AAS70300.1	SB
	DRB1_1201	1	SDGYQLRQLRGSKFI	LRQLRGSKF	5	0.6939	27.5	0.40	0.81	AAS70300.1	SB
	DRB1_1201	2	DGYQLRQLRGSKFIK	LRQLRGSKF	4	0.6906	28.4	0.40	0.81	AAS70300.1	SB
	DRB1_1201	3	GYQLRQLRGSKFIKR	LRQLRGSKF	3	0.6864	29.7	0.50	0.80	AAS70300.1	SB
	DRB1_1201	4	YQLRQLRGSKFIKRK	LRQLRGSKF	2	0.6811	31.5	0.50	0.81	AAS70300.1	SB
	DRB1_1201	5	SSDGYQLRQLRGSKF	LRQLRGSKF	6	0.6763	33.2	0.60	0.81	AAS70300.1	SB
	DRB1_1201	6	KPVVTKFQIHYSLEL	VTKFQIHYS	3	0.6344	52.3	1.30	0.41	AAS70300.1	SB
	DRB1_1201	7	EEKPVVTKFQIHYSL	VTKFQIHYS	5	0.6290	55.4	1.40	0.44	AAS70300.1	SB
	DRB1_1201	8	EKPVVTKFQIHYSLE	VTKFQIHYS	4	0.6267	56.8	1.50	0.41	AAS70300.1	SB
	DRB1_1201	9	QLRQLRGSKFIKRKV	LRQLRGSKF	1	0.6196	61.3	1.70	0.68	AAS70300.1	SB
	DRB1_1201	10	PVVTKFQIHYSLELK	VTKFQIHYS	2	0.6171	63.0	1.80	0.38	AAS70300.1	SB
	DRB1_1201	11	SEEKPVVTKFQIHYS	VTKFQIHYS	6	0.6121	66.5	1.90	0.47	AAS70300.1	SB
	DRB1_1301	1	QLRQLRGSKFIKRKV	LRGSKFIKR	4	0.8546	4.8	0.70	0.27	AAS70300.1	SB
	DRB1_1301	2	YQLRQLRGSKFIKRK	LRGSKFIKR	5	0.8465	5.3	0.80	0.28	AAS70300.1	SB
	DRB1_1301	3	LRQLRGSKFIKRKVD	LRGSKFIKR	3	0.8377	5.8	1.00	0.26	AAS70300.1	SB
	DRB1_1301	4	GYQLRQLRGSKFIKR	LRGSKFIKR	6	0.8290	6.4	1.20	0.25	AAS70300.1	SB
	DRB1_1301	5	RQLRGSKFIKRKVDK	LRGSKFIKR	2	0.8283	6.4	1.20	0.31	AAS70300.1	SB
	DRB1_1301	6	ETIRFNTRVPRINDL	IRFNTRVPR	2	0.8161	7.3	1.50	0.44	AAS70300.1	SB
	DRB1_1301	7	AFETIRFNTRVPRIN	IRFNTRVPR	4	0.8152	7.4	1.50	0.47	AAS70300.1	SB
	DRB1_1301	8	FETIRFNTRVPRIND	IRFNTRVPR	3	0.8144	7.4	1.50	0.44	AAS70300.1	SB
	DRB1_1301	9	TIRFNTRVPRINDLA	IRFNTRVPR	1	0.8131	7.6	1.60	0.45	AAS70300.1	SB
	DRB1_1301	10	QLRGSKFIKRKVDKG	LRGSKFIKR	1	0.8040	8.3	1.80	0.29	AAS70300.1	SB
	DRB1_1301	11	IRFNTRVPRINDLAK	FNTRVPRIN	2	0.8015	8.6	1.90	0.44	AAS70300.1	SB
	DRB1_1602	1	LEYFRVHISSDGYQL	FRVHISSDG	3	0.6629	38.4	1.60	0.60	AAS70300.1	SB
	DRB3_0101	1	NKINFIDDGIIIVVL	FIDDGIIIV	4	0.8183	7.1	0.25	0.77	AAS70300.1	SB
	DRB3_0101	2	KINFIDDGIIIVVLN	FIDDGIIIV	3	0.8106	7.8	0.30	0.78	AAS70300.1	SB
	DRB3_0101	3	YNKINFIDDGIIIVV	FIDDGIIIV	5	0.8027	8.5	0.40	0.76	AAS70300.1	SB
	DRB3_0101	4	RYNKINFIDDGIIIV	FIDDGIIIV	6	0.7721	11.8	0.60	0.75	AAS70300.1	SB
	DRB3_0101	5	INFIDDGIIIVVLNG	FIDDGIIIV	2	0.7669	12.5	0.60	0.78	AAS70300.1	SB
	DRB3_0101	6	NFIDDGIIIVVLNGN	FIDDGIIIV	1	0.6964	26.7	1.60	0.80	AAS70300.1	SB
	DRB3_0202	1	FETIRFNTRVPRIND	IRFNTRVPR	3	0.7514	14.7	1.20	0.84	AAS70300.1	SB
	DRB3_0202	2	AFETIRFNTRVPRIN	IRFNTRVPR	4	0.7355	17.5	1.40	0.88	AAS70300.1	SB
	DRB3_0202	3	ETIRFNTRVPRINDL	IRFNTRVPR	3	0.7077	23.6	1.90	0.72	AAS70300.1	SB
	DRB3_0301	1	DLAKIVQNDVTRWSM	IVQNDVTRW	4	0.8175	7.2	1.40	0.69	AAS70300.1	SB
	DRB3_0301	2	LAKIVQNDVTRWSME	IVQNDVTRW	3	0.8160	7.3	1.50	0.70	AAS70300.1	SB
	DRB3_0301	3	NDLAKIVQNDVTRWS	IVQNDVTRW	5	0.8078	8.0	1.80	0.69	AAS70300.1	SB
	DRB4_0103	1	GYQLRQLRGSKFIKR	LRQLRGSKF	3	0.8243	6.7	0.90	0.31	AAS70300.1	SB
	DRB4_0103	2	YQLRQLRGSKFIKRK	LRQLRGSKF	2	0.8198	7.0	1.00	0.28	AAS70300.1	SB
	DRB4_0103	3	QLRQLRGSKFIKRKV	LRQLRGSKF	1	0.8159	7.3	1.10	0.26	AAS70300.1	SB
	DRB4_0103	4	DGYQLRQLRGSKFIK	LRQLRGSKF	4	0.8016	8.6	1.40	0.34	AAS70300.1	SB
	DRB4_0103	5	LRQLRGSKFIKRKVD	LRGSKFIKR	3	0.7917	9.5	1.70	0.16	AAS70300.1	SB
	DRB4_0103	6	FETIRFNTRVPRIND	IRFNTRVPR	3	0.7876	10.0	1.80	0.37	AAS70300.1	SB

## Sheet: NetMHCII - LIC13259
	Online Resource 1 Epitope prediction (raw data) for the selected leptospiral OMPs using BepiPred 2.0 and NetMHCII 2.3 servers
	- NetMHCII results for LIC13259.
	Allele	Pos	Peptide	Core	Of 1-log50	k (aff)	Affinity(nM)	%Rank	Relia	Identity	Bind level
	DRB1_0402	1	EKFFQAYSSFSENLA	FQAYSSFSE	3	0.4468	397.7	1.00	0.47	AAS71803.1	SB
	DRB1_0402	2	VEKFFQAYSSFSENL	FQAYSSFSE	4	0.4378	438.3	1.30	0.50	AAS71803.1	SB
	DRB1_0405	1	VEKFFQAYSSFSENL	FFQAYSSFS	3	0.7449	15.8	0.20	0.50	AAS71803.1	SB
	DRB1_0405	2	DVEKFFQAYSSFSEN	FFQAYSSFS	4	0.7406	16.6	0.25	0.50	AAS71803.1	SB
	DRB1_0405	3	EKFFQAYSSFSENLA	FQAYSSFSE	3	0.7403	16.6	0.25	0.43	AAS71803.1	SB
	DRB1_0405	4	KFFQAYSSFSENLAE	FQAYSSFSE	2	0.7200	20.7	0.50	0.43	AAS71803.1	SB
	DRB1_0405	5	QDVEKFFQAYSSFSE	FFQAYSSFS	5	0.7194	20.8	0.50	0.54	AAS71803.1	SB
	DRB1_0901	1	LAESLKLAGGTGVFN	LKLAGGTGV	4	0.7118	22.6	1.10	0.81	AAS71803.1	SB
	DRB1_0901	2	NLAESLKLAGGTGVF	LKLAGGTGV	5	0.7096	23.2	1.20	0.85	AAS71803.1	SB
	DRB1_0901	3	AESLKLAGGTGVFNR	LKLAGGTGV	3	0.7032	24.8	1.30	0.78	AAS71803.1	SB
	DRB1_1001	1	EKFFQAYSSFSENLA	FQAYSSFSE	3	0.8149	7.4	0.50	0.68	AAS71803.1	SB
	DRB1_1001	2	VEKFFQAYSSFSENL	FQAYSSFSE	4	0.8137	7.5	0.50	0.64	AAS71803.1	SB
	DRB1_1001	3	KFFQAYSSFSENLAE	FQAYSSFSE	2	0.8031	8.4	0.60	0.74	AAS71803.1	SB
	DRB1_1001	4	DVEKFFQAYSSFSEN	FQAYSSFSE	5	0.7994	8.8	0.70	0.58	AAS71803.1	SB
	DRB1_1001	5	FFQAYSSFSENLAES	FQAYSSFSE	1	0.7790	10.9	1.10	0.73	AAS71803.1	SB
	DRB1_1001	6	QDVEKFFQAYSSFSE	FQAYSSFSE	6	0.7765	11.2	1.10	0.48	AAS71803.1	SB
	DRB1_1602	1	VEKFFQAYSSFSENL	FFQAYSSFS	3	0.7683	12.3	0.17	0.54	AAS71803.1	SB
	DRB1_1602	2	EKFFQAYSSFSENLA	FFQAYSSFS	2	0.7644	12.8	0.20	0.54	AAS71803.1	SB
	DRB1_1602	3	DVEKFFQAYSSFSEN	FFQAYSSFS	4	0.7507	14.8	0.25	0.57	AAS71803.1	SB
	DRB1_1602	4	QDVEKFFQAYSSFSE	FFQAYSSFS	5	0.7448	15.8	0.30	0.60	AAS71803.1	SB
	DRB1_1602	5	TQDVEKFFQAYSSFS	FFQAYSSFS	6	0.7218	20.3	0.50	0.68	AAS71803.1	SB
	DRB1_1602	6	KFFQAYSSFSENLAE	FQAYSSFSE	2	0.6979	26.3	0.90	0.29	AAS71803.1	SB
	DRB4_0101	1	EKDILQQILMENESI	DILQQILME	2	0.7060	24.1	0.80	0.33	AAS71803.1	SB
	DRB4_0101	2	QEKDILQQILMENES	DILQQILME	3	0.7020	25.1	0.90	0.31	AAS71803.1	SB
	DRB4_0101	3	KDILQQILMENESIH	ILQQILMEN	2	0.6822	31.2	1.30	0.31	AAS71803.1	SB
	DRB4_0101	4	EQEKDILQQILMENE	DILQQILME	4	0.6812	31.5	1.30	0.31	AAS71803.1	SB
